# Supplementary material for: Dynamics and Determinants of SARS-CoV-2 RT-PCR Testing on Symptomatic Individuals Attending Healthcare Centers during 2020 in Bahia, Brazil
Source: Viruses. 2022 Jul 15;14(7):1549. doi: 10.3390/v14071549 (PMC9321627; doi:10.3390/v14071549)
Supplement: Supplementary file 1 [file viruses-14-01549-s001.zip]

Archive with 2 entries (2 files):
- File S1-PCR Bahia BR V4 VIRUSES ISSUE - models.pdf
- File S2-PCR Bahia BR V4 VIRUSES ISSUE - material.pdf
